# Supplementary material for: Effects of fulvic acid on growth performance, serum index, gut microbiota, and metabolites of Xianju yellow chicken
Source: Front Nutr. 2022 Aug 5;9:963271. doi: 10.3389/fnut.2022.963271 (PMC9389313; doi:10.3389/fnut.2022.963271)
Supplement: Supplementary file 5 [file Table_3.XLSX]

## Sheet: Sheet1
Supplementary Table 3 Enrichment KEGG Orthology
KO	Description	FA4	FA3	FA1	FA5	FA2	CON5	CON2	CON4	CON6	CON3	pVal(t)
K10823	oligopeptide transport system ATP-binding protein	28870.2	29645.5	28022.5	27575.3	25986.3	23738	20224.9	23457.1	20793	24858.4	0.00155354
K12145	hydrogenase-4 component J [EC:1.-.-.-]	21.5	27	29.17	21.5	20	13	4	13	15	16	0.00328324
K15583	oligopeptide transport system ATP-binding protein	24298.1	24070.5	23056.3	22855	21821.4	19597.4	17223.7	19630.6	16681.2	21125	0.00329901
K02025	multiple sugar transport system permease protein	46449.8	50478.5	49602.6	49909.9	40634.6	40092.4	32600.4	36288.5	41648.5	36284.6	0.00344746
K02026	multiple sugar transport system permease protein	44539.7	48008	46862	46431.2	38197.2	37372.5	31037.9	34679.1	39414.6	34894.3	0.00348642
K02040	phosphate transport system substrate-binding protein	54480.8	54431.6	53578.8	53819.6	54435.7	56509	56272.5	54762.8	57175.7	56383.8	0.00372579
K03654	ATP-dependent DNA helicase RecQ [EC:3.6.4.12]	90452.2	93920.6	98043.3	94460.1	89386.6	103697	105659	102632	95737.6	102915	0.00469628
K09117	uncharacterized protein	40965.7	40254.6	41700.1	39722.3	41369.6	43152.2	46148.9	44791.4	42208.5	44405.3	0.00470883
K07714	two-component system, NtrC family, response regulator AtoC	1051.7	822.7	850.4	932.9	624	653.5	400.1	583.1	508.8	396.23	0.00472404
K01920	glutathione synthase [EC:6.3.2.3]	279	244	206.46	359.5	306	127	99	169.5	221	112.83	0.00491806
K00077	2-dehydropantoate 2-reductase [EC:1.1.1.169]	33194	35202.9	28926.3	31797.3	34958.8	38474.8	42020.6	41722.2	35664.1	37882.2	0.00526906
K07311	Tat-targeted selenate reductase subunit YnfG	25.5	28	26.5	24.5	21.5	12.5	8	13	20	19	0.00536077
K00666	fatty-acyl-CoA synthase [EC:6.2.1.-]	11788.7	13458.9	11259.3	13604.2	13264.7	16680.4	16136.5	14914.5	14847.3	13885.2	0.00537798
K03205	type IV secretion system protein VirD4 [EC:7.4.2.8]	54929.6	58355.6	55730.3	56240.9	44166.9	42955.2	38114.1	39766.2	49677.3	41326.6	0.00750624
K16926	energy-coupling factor transport system substrate-specific component	8099.7	8580.7	7924.9	7887.57	6780.5	5732	6113.6	4894.6	7392.3	6052.4	0.00763619
K07260	zinc D-Ala-D-Ala carboxypeptidase [EC:3.4.17.14]	11144	13671.2	12396	12188.2	10445.6	9321.8	9441.27	7947.93	10937.8	9238.72	0.00775152
K07979	GntR family transcriptional regulator	32792.5	35269	34015.5	36567.8	29970.5	31661	21336.7	23832.1	27911.2	24116.4	0.00796146
K03386	peroxiredoxin (alkyl hydroperoxide reductase subunit C) [EC:1.11.1.15]	38398	38536.6	39719.5	39073.3	41279.5	43573.9	44309.6	40745.5	45626.7	41676.3	0.00888912
K06859	glucose-6-phosphate isomerase, archaeal [EC:5.3.1.9]	1326	1181.5	1054	1108.5	698	708	389.5	818	497.5	674.5	0.00900737
K02057	simple sugar transport system permease protein	58422.4	55819.5	56496.3	56296.9	44296.9	50344.3	33338.7	40847.3	43355.9	39979.2	0.00948773
K00939	adenylate kinase [EC:2.7.4.3]	54807.6	54202.4	55131.8	54222.6	54987.1	56074	56033.2	55045.1	56860.9	55596.3	0.0102093
K03769	peptidyl-prolyl cis-trans isomerase C [EC:5.2.1.8]	1090.73	1244.68	1093.86	1162.32	1282.59	875.1	661.54	1124.13	856.85	810.52	0.0103893
K01192	beta-mannosidase [EC:3.2.1.25]	11624.2	14044.1	13241.4	14394.3	12807.2	16482.7	17360.3	15881.2	14143.5	14829.2	0.0105842
K01815	4-deoxy-L-threo-5-hexosulose-uronate ketol-isomerase [EC:5.3.1.17]	14198.6	17721.5	14923	15913	14619.5	19457.8	19201.8	17829.2	16534.7	18033.2	0.0107067
K01524	exopolyphosphatase / guanosine-5'-triphosphate,3'-diphosphate pyrophosphatase [EC:3.6.1.11 3.6.1.40]	38101.9	41212.4	34189.8	36057.4	43824.1	42009	54116.9	54435.3	45689.7	47740.5	0.0108281
K02056	simple sugar transport system ATP-binding protein [EC:7.5.2.-]	32112	30741.5	31173.2	32419.3	28256.4	29568.8	18398.8	22612.2	24451.3	22017.2	0.011159
K13015	UDP-N-acetyl-D-glucosamine dehydrogenase [EC:1.1.1.136]	561.83	489.83	517.83	594	652.83	468	280.51	361.66	486.83	254.17	0.0111598
K05800	Lrp/AsnC family transcriptional regulator	289.5	355.5	241.46	326	240	198.5	106	217.5	206	216.5	0.0114266
K05595	multiple antibiotic resistance protein	30992.4	32658.2	35726.4	34565.2	33782.2	40318.6	39791.9	35074.2	37925.5	36100.8	0.0115128
K07148	uncharacterized protein	8394.67	10412.1	8939.3	10729.4	9777.4	12039	14400.9	12932.2	10540.7	11626.2	0.0115199
K01760	cysteine-S-conjugate beta-lyase [EC:4.4.1.13]	12609	13071.4	10288.6	10060.9	14240.2	12817.5	20098.3	20115.2	16471.1	18152.3	0.01181
K00598	trans-aconitate 2-methyltransferase [EC:2.1.1.144]	416	399	299.67	411	469	331	163	272	312	155.5	0.0121057
K09978	uncharacterized protein	193	205	185.46	334.5	289	120	82	152.5	173	83.83	0.0122198
K02022	HlyD family secretion protein	548.5	645.5	457.5	640	407	363.5	192	419.5	338	383.5	0.0124472
K18138	multidrug efflux pump	12854.5	14559.6	14037.3	15796.4	13316.2	18007.5	17876.6	15487.5	15613.9	15834.9	0.0125678
K11963	urea transport system ATP-binding protein	184.5	223.5	196.79	353.5	267	118	87	161.5	171	91.83	0.0135084
K02027	multiple sugar transport system substrate-binding protein	41611.6	42133.5	45437.3	41200.9	33549.9	33576.6	25226.9	36687.2	29379	34461	0.013514
K03317	concentrative nucleoside transporter, CNT family	4644.33	3270.08	4826.33	4274.31	3378.25	2955	1996.08	2493.25	2059.49	3730.7	0.0135325
K01908	propionyl-CoA synthetase [EC:6.2.1.17]	193	204	181.5	334.5	289	121	82	152.5	175	84.83	0.0139246
K08218	MFS transporter, PAT family, beta-lactamase induction signal transducer AmpG	27896.6	30609.6	32904	30876.1	30245.1	38236.8	37569.6	33698.2	33405.2	32548.5	0.0140541
K11537	MFS transporter, NHS family, xanthosine permease	14483.2	15859.2	18463.2	15851	17805.5	21557.2	20136.8	18241.8	20921.5	17772.8	0.0141526
K00940	nucleoside-diphosphate kinase [EC:2.7.4.6]	30388.6	29009.5	31641.7	32360.1	36933.9	36028.3	41930.3	36758.7	37713.6	35556.9	0.0143568
K03304	tellurite resistance protein	176.17	207.5	189.17	331.5	259	119	100	149.5	158.33	93.16	0.0147723
K11747	glutathione-regulated potassium-efflux system protein KefB	171.5	199.5	180.46	326.5	263	118	80	147.5	155	81.83	0.0147963
K00879	L-fuculokinase [EC:2.7.1.51]	770.84	927.99	1245.34	1231.67	921.66	852.33	779.67	578	566.33	413.33	0.0149479
K09922	uncharacterized protein	13186.1	15489.8	14200	15673.6	13249.5	17699.5	18124	15955.6	15437.8	16103.5	0.0150181
K05499	LacI family transcriptional regulator, repressor for deo operon, udp, cdd, tsx, nupC, and nupG	2819.33	2890	2505.63	2581.83	1815.17	2326.34	1220.67	1760.83	1506.83	1729.33	0.0150363
K06959	protein Tex	48237.4	48466.9	47544.1	48141.1	47028.6	49595.6	53694.1	49793.7	51678.8	49841.4	0.0153973
K07770	two-component system, OmpR family, response regulator CssR	324.5	464.75	376	387.25	348.5	362	267.75	266	170.75	220.75	0.0159948
K03701	excinuclease ABC subunit A	85658.1	84249.4	90621.8	85190.1	85280.1	89176.4	93738.7	90848.8	90684.4	88606.9	0.0164793
K03218	23S rRNA (guanosine2251-2'-O)-methyltransferase [EC:2.1.1.185]	51391	51121.4	51474.8	52076.1	52339.6	53787.5	53841.7	53259.6	52236.7	52137.8	0.0167062
K19422	glycosyltransferase EpsD [EC:2.4.-.-]	415.5	465.5	389.5	455	595.5	369	243.5	299	413.5	203.5	0.0168199
K10112	multiple sugar transport system ATP-binding protein	28677.8	29036.5	34507.8	31757.4	26053.9	26169.2	16509.1	26258.6	21413.4	24199.9	0.0168663
K15738	ABC transport system ATP-binding/permease protein	41961.1	41645.5	42043.3	41959.1	40262.3	43048.3	50085	45129.8	45699.5	45559	0.0171223
K07192	flotillin	2944.4	2714.99	2409.77	2512.65	1671.83	1841	1361.42	1926.3	1488.55	1684.48	0.0171956
K01776	glutamate racemase [EC:5.1.1.3]	51406.8	50304.9	50565.8	50400.8	50767.9	53109.9	52785.6	52463.5	50984.4	51463.2	0.0176574
K01689	enolase [EC:4.2.1.11]	55776.6	55134.9	55790.1	55372.8	55558.1	56491.8	56807.7	57019.4	56973.3	55483.5	0.0182125
K13378	NADH-quinone oxidoreductase subunit C/D [EC:7.1.1.2]	13114.2	14721.6	14501.2	14560.3	12913.8	17421.6	17507.1	15857.8	14275.4	15728.4	0.0187136
K19294	alginate O-acetyltransferase complex protein AlgI	18817.8	19472.4	19029.9	20417.8	16961.7	17216.1	12191.2	14465.7	17911.2	13178.8	0.0199651
K01591	orotidine-5'-phosphate decarboxylase [EC:4.1.1.23]	54714.1	53875.4	54512.3	54346.6	54624.1	55601.2	56105.2	55550.1	54874.4	54634.3	0.0203428
K02203	phosphoserine / homoserine phosphotransferase [EC:3.1.3.3 2.7.1.39]	3824.5	3285	3283.5	3094.67	3109	2749	2747	2759.5	3248	2498.5	0.0207762
K06412	stage V sporulation protein G	14980.9	15356	13853	14976.5	12791.9	13799.9	9151.88	10404.7	12928.5	10039.8	0.0207826
K05603	formimidoylglutamate deiminase [EC:3.5.3.13]	2.5	3.5	3.29	3	0.017	1	0.017	0.017	0.017	0.017	0.0210388
K12658	4-hydroxyproline epimerase [EC:5.1.1.8]	2.5	3.5	3.29	3	0.017	1	0.017	0.017	0.017	0.017	0.0210388
K00242	succinate dehydrogenase / fumarate reductase, membrane anchor subunit	228.5	210.5	195.46	343.5	295.5	171.5	102.5	176.5	210.5	95.83	0.0215047
K07720	two-component system, response regulator YesN	30693.2	32949.1	31138.7	32286.6	26653.7	28719.7	21045.5	22443.9	28991.6	22175.9	0.0215638
K07650	two-component system, OmpR family, sensor histidine kinase CssS [EC:2.7.13.3]	324.5	464.75	386	387.25	348.5	362	269.75	299	170.75	220.75	0.0216206
K08138	MFS transporter, SP family, xylose:H+ symportor	11554.6	13091.8	12471.3	13293.2	11951.8	16399	15374.8	14133.2	13003.2	13850.5	0.0216293
K07130	arylformamidase [EC:3.5.1.9]	1183	1430.5	844.5	1000.17	1322	1109.3	392	686.5	697	673.5	0.0217393
K07335	basic membrane protein A and related proteins	28301.7	28889.2	30433	28866.3	22511.8	24337.8	17012.6	25120	21934.3	22616.2	0.021881
K02443	glycerol uptake operon antiterminator	911.66	1477.5	1135.75	1156.09	1072.57	1035	267.68	909.66	518.75	597.09	0.0223176
K00243	uncharacterized protein	36235.9	36644.3	38970.4	35983.2	34537.7	37976.3	45202.7	42922.6	38423.4	41268.2	0.0224152
K06179	23S rRNA pseudouridine955/2504/2580 synthase [EC:5.4.99.24]	18730.3	19065.8	17069.2	18847.3	15674.5	16534	12507.5	12466.7	17040.4	13377.9	0.0224489
K04045	molecular chaperone HscC	95	76	60.5	75	76	46	50	55.5	75.5	40.5	0.0225477
K02315	DNA replication protein DnaC	34103.7	36392.1	32492.3	39223.9	32007.5	34612	26288.3	25669.4	30143.5	24228.8	0.0227046
K06382	stage II sporulation protein E [EC:3.1.3.16]	13613.2	13935.3	12044.1	13568.1	12234.4	12358.4	8326.78	9074.59	12077.7	8858.9	0.0227058
K10439	ribose transport system substrate-binding protein	33208.7	34400.1	34714.8	40035.7	31940.2	34637.8	25948.6	27758.5	29738	24971.6	0.0228446
K06995	uncharacterized protein	9.67	10	5.29	8	9	2	5	7	6.33	1.33	0.023069
K00471	gamma-butyrobetaine dioxygenase [EC:1.14.11.1]	2	3	3	3	0.017	1	0.017	0.017	0.017	0.017	0.0233259
K18164	NADH dehydrogenase [ubiquinone] 1 alpha subcomplex assembly factor 7	2	3	3	3	0.017	1	0.017	0.017	0.017	0.017	0.0233259
K19591	MerR family transcriptional regulator, copper efflux regulator	2	3	3	3	0.017	1	0.017	0.017	0.017	0.017	0.0233259
K00282	glycine dehydrogenase subunit 1 [EC:1.4.4.2]	9488.82	8162.03	7322.7	7852	8943.18	8487.85	4953.75	4808.65	6202.13	6043.28	0.0235018
K00283	glycine dehydrogenase subunit 2 [EC:1.4.4.2]	9488.82	8162.03	7322.7	7852	8943.18	8487.85	4953.75	4808.65	6202.13	6043.28	0.0235018
K03744	LemA protein	39724.2	38250.9	40913.6	37995	40916.7	41090.7	44932.4	44246	40172.4	43235.6	0.0236889
K06284	AbrB family transcriptional regulator, transcriptional pleiotropic regulator of transition state genes	13298.3	13164.5	10821.8	12452.9	11348.1	11944.3	6615.24	8600.26	10060.2	8989.9	0.0238341
K00433	non-heme chloroperoxidase [EC:1.11.1.10]	1274.5	2090.68	1649.25	1773.75	1858.33	1510	741.7	1480	1174.75	958.08	0.0242286
K01937	CTP synthase [EC:6.3.4.2]	54362.3	52963.8	53620.6	53390.1	53978.6	55183.9	55529	54208.1	54389.7	54143.7	0.0242494
K08722	5'-deoxynucleotidase [EC:3.1.3.89]	7164.5	7047.33	5888.29	6332.33	5975.67	6184	4323.67	5081.33	5784.83	5256	0.0242813
K07729	putative transcriptional regulator	33502.7	36478.7	34788.7	36957.5	32621.5	31621.5	21470.1	31578.8	30068.5	27798.9	0.0243468
K04028	ethanolamine utilization protein EutN	4041.26	4937.38	4502.92	4418.05	3129.46	3292.44	2751.31	3134.86	3437.68	3335.95	0.025325
K09768	uncharacterized protein	6497.36	7722.43	6195.66	6041.9	5648.35	5093.24	4271.53	4776.79	6036.66	5517.67	0.0253543
K00122	formate dehydrogenase [EC:1.17.1.9]	2	3	3	3.4	0.017	1	0.017	0.017	0.017	0.2	0.0264398
K04763	integrase/recombinase XerD	61244.1	61462.1	61871.9	63102.3	63220.6	68131	65778.2	65573.3	62545.2	64133.4	0.0264802
K01841	phosphoenolpyruvate phosphomutase [EC:5.4.2.9]	14.5	26.5	23.29	32.5	23	50.5	52.5	46.5	69	23	0.0265659
K06378	stage II sporulation protein AA (anti-sigma F factor antagonist)	15079.2	15668.8	13836.1	15940.1	13874.1	14770.4	9040.78	10605.3	12919.4	10114.6	0.0270028
K16329	pseudouridylate synthase [EC:4.2.1.70]	2323	3135.5	2711.04	2571.75	2044.25	1616	2028	1957.5	2172.25	2008.25	0.0271947
K01993	HlyD family secretion protein	39367	42624.6	44200.2	43430.2	41481.3	49785	56168.4	43157.2	51730.5	46549.8	0.0272408
K09779	uncharacterized protein	14081.7	14668.1	12840.1	14857.9	12767.9	13675.1	8654.53	9891.59	12251.4	9476.65	0.0273241
K14393	cation/acetate symporter	229.5	222.5	203.79	353.5	302	180.5	109.5	182.5	229	122.33	0.0274143
K02005	HlyD family secretion protein	72686.6	70969.6	74698.7	73537.7	77542.6	86630.9	85295.6	76530.8	80429.5	76048.2	0.0274791
K00057	glycerol-3-phosphate dehydrogenase (NAD(P)+) [EC:1.1.1.94]	53824.5	53552.9	54021.2	53564.4	54176.4	54974.5	56159.5	54582.2	54448.2	54361.5	0.0276814
K05795	tellurium resistance protein TerD	996.33	1725.22	1506.67	1371.17	1443.15	696.34	1072.81	1212.16	1050.66	1003.5	0.0276948
K07075	uncharacterized protein	4122.2	4554.95	3274.4	5299.65	4333.75	4105	2492.35	3410.35	2765.3	2986.4	0.0277854
K16328	pseudouridine kinase [EC:2.7.1.83]	2495.9	3288	2769.14	2658.65	2189.05	1811.1	2145.5	2115.6	2296.05	2102.05	0.0278118
K03091	RNA polymerase sporulation-specific sigma factor	86487.9	89117.7	76115.1	87882.1	80114.6	83324.4	71091.7	69082.7	76887.6	66471.1	0.0280807
K02341	DNA polymerase III subunit delta' [EC:2.7.7.7]	52770.1	52341.4	52900.3	51915.6	52123.1	53662.5	55095.2	53450.6	52717.9	53427.3	0.0282446
K01753	D-serine dehydratase [EC:4.3.1.18]	365.95	304.2	331.61	331.15	198.75	251.25	126.6	253.1	209.55	194.65	0.0282448
K06012	spore protease [EC:3.4.24.78]	14730.2	15274.1	13528.6	15412.9	13616.4	14391.9	8787.03	10255.1	12729.9	9868.15	0.0285716
K10440	ribose transport system permease protein	16475	17448.5	18787	19325.3	13672.5	16426.5	10736.8	13731.8	14154.4	12183.2	0.0286311
K01451	hippurate hydrolase [EC:3.5.1.32]	3581.03	4005.83	3424.23	3209.38	2706.13	2509.23	2463.88	2360.5	3125.91	2912.19	0.0286531
K07703	two-component system, CitB family, response regulator DcuR	8	6	3.96	1	3	1	0.017	1	0.017	0.017	0.0286537
K06399	stage IV sporulation protein B [EC:3.4.21.116]	14728.2	15257.1	13519.6	15399.9	13603.4	14390.9	8792.03	10251.1	12715.9	9851.15	0.028667
K06405	stage V sporulation protein AC	14736.7	15279.1	13535.1	15415.4	13619.4	14401.4	8796.03	10264.6	12738.4	9871.65	0.0287119
K06406	stage V sporulation protein AD	14736.7	15279.1	13535.1	15415.4	13619.4	14401.4	8796.03	10264.6	12738.4	9871.65	0.0287119
K06379	stage II sporulation protein AB (anti-sigma F factor) [EC:2.7.11.1]	14740.2	15282.1	13535.1	15420.9	13624.4	14411.4	8811.03	10270.1	12738.4	9871.15	0.0287455
K06398	stage IV sporulation protein A	14775.7	15337.6	13541.1	15439.9	13661.4	14428.4	8806.03	10274.6	12781.9	9914.65	0.0287676
K03473	erythronate-4-phosphate dehydrogenase [EC:1.1.1.290]	13098.8	15185	14857.7	15098.2	13309.2	17702.2	17733.5	16104	14420	15980.2	0.0290751
K07699	two-component system, response regulator, stage 0 sporulation protein A	17234.7	17336.6	15278.1	17734.5	15744.4	16845.4	9869.03	11595.1	14044.4	11037.6	0.0292686
K18346	vancomycin resistance protein VanW	4757.5	4287.5	3571	3976	3741.5	4000	2558.5	3086	3480.5	2738.5	0.0293468
K08641	zinc D-Ala-D-Ala dipeptidase [EC:3.4.13.22]	23119.3	22397.2	23514.9	24227.9	26257.3	29047.8	35673.3	26412.1	28775	26557.6	0.0294383
K09163	uncharacterized protein	8528.55	7906.8	6496.65	7618.02	7257.55	7447.25	4241.9	5527.6	6374.75	5610.65	0.0294755
K03168	DNA topoisomerase I [EC:5.6.2.1]	54641.1	53720.4	54479.7	53869	54435.4	55412.7	55765.6	54783.1	54694.8	54508.6	0.0295357
K06149	universal stress protein A	123.67	197.5	180.71	304.5	255	116	76	137.5	154.33	80.83	0.0296618
K02847	O-antigen ligase [EC:2.4.1.-]	125.67	197.5	176.46	306.5	255	115	76	136.5	154.33	80.83	0.0301066
K07235	tRNA 2-thiouridine synthesizing protein D [EC:2.8.1.-]	125.67	195.5	176.46	304.5	255	115	76	136.5	154.33	80.83	0.0301323
K03518	aerobic carbon-monoxide dehydrogenase small subunit [EC:1.2.5.3]	10391.1	11180.3	11211.9	11884.6	9619.54	10279.4	8377.85	8406.1	10314.5	7288.05	0.0303356
K01520	dUTP pyrophosphatase [EC:3.6.1.23]	54247.5	53449.4	54295.2	53624.5	54049.4	55026.7	55605.6	54561.6	54346.9	54231.9	0.0305678
K16937	thiosulfate dehydrogenase (quinone) large subunit [EC:1.8.5.2]	219	291	224	311	169	174	93	205	142	173	0.0307997
K00008	L-iditol 2-dehydrogenase [EC:1.1.1.14]	11677	12002.2	11460.1	11616.6	9675.48	10382.7	8872	8374.59	11125.2	8323.65	0.0308392
K06133	4'-phosphopantetheinyl transferase [EC:2.7.8.-]	7039.81	6037.23	5921.39	6484.55	5065.91	6197.92	3686.04	4115.86	5004.17	4214.55	0.0308826
K07726	putative transcriptional regulator	4295.61	4965.13	4999.95	4508.56	2886.5	2825.43	2911.56	3061.76	3487.29	3261.56	0.0309949
K06188	aquaporin Z	10646.7	11666.4	12487.8	11615.3	14536.3	16989.9	16078.8	15468.5	14992.1	11865.3	0.0311033
K06407	stage V sporulation protein AE	14756	15307.9	13572.5	15461.5	13656.2	14435.4	8857.43	10297.7	12967.4	9915.55	0.0313817
K19081	two-component system, OmpR family, sensor histidine kinase BraS/BceS [EC:2.7.13.3]	159	134	129	177	111	114	48	101	128	81	0.0314429
K19082	two-component system, OmpR family, response regulator protein BraR/BceR	159	134	129	177	111	114	48	101	128	81	0.0314429
K07236	tRNA 2-thiouridine synthesizing protein C	123.67	195.5	176.46	304.5	255	115	76	136.5	154.33	80.83	0.03156
K07237	tRNA 2-thiouridine synthesizing protein B	123.67	195.5	176.46	304.5	255	115	76	136.5	154.33	80.83	0.03156
K07082	UPF0755 protein	49323.5	47106.7	46948.9	47951.2	50149.4	51538.3	51747.6	50394.8	51550.2	48180	0.0315732
K02428	XTP/dITP diphosphohydrolase [EC:3.6.1.66]	80892.3	79660.5	84198.2	79185	79579.8	84276.4	82992.3	84215.4	82910.4	83601.4	0.0316417
K11745	glutathione-regulated potassium-efflux system ancillary protein KefC	123.5	195.5	175.46	304.5	255	115	75	136.5	154	80.83	0.0318192
K07552	MFS transporter, DHA1 family, multidrug resistance protein	8433.42	9429.83	9709.04	9310.48	12535.6	14134.3	15221.1	12535.8	13090.3	9709.53	0.032156
K00818	acetylornithine aminotransferase [EC:2.6.1.11]	23332.3	21988.6	25596.1	23555.4	23895.4	27523.9	25062.7	24198.6	27865.4	25606.2	0.0328821
K03543	membrane fusion protein, multidrug efflux system	12974.4	16485.2	12864.5	16261	15378.5	19757.2	24442.8	19924.8	15723.7	17215.4	0.0328925
K07813	accessory gene regulator B	3308.66	3855.61	3099.52	3150.67	3478.59	3112.84	1347.91	2441.06	2913.93	2347.6	0.0332115
K06397	stage III sporulation protein AH	14636.2	14990.3	13194.1	15118.1	13455.4	14290.4	8617.78	9929.59	12641.7	9687.9	0.0332117
K06392	stage III sporulation protein AC	14644.2	15010.3	13210.1	15134.1	13470.4	14299.4	8620.78	9941.59	12662.7	9706.9	0.0332239
K06396	stage III sporulation protein AG	14642.2	15010.3	13210.1	15132.1	13470.4	14298.4	8620.78	9941.59	12662.7	9706.9	0.0332294
K01783	ribulose-phosphate 3-epimerase [EC:5.1.3.1]	55664	55136.3	56172.1	55413.7	54710.7	56742.7	58089.4	56482.8	56424.8	55633.3	0.0332479
K06283	putative DeoR family transcriptional regulator, stage III sporulation protein D	14636.2	14990.3	13192.1	15115.1	13455.4	14290.4	8616.78	9927.59	12641.7	9685.9	0.0332503
K00881	allose kinase [EC:2.7.1.55]	18.17	26	18	18	6	0.017	7	8	13.33	7	0.033344
K06390	stage III sporulation protein AA	14618.7	14999.3	13196.1	15123.1	13455.9	14292.9	8614.78	9925.09	12649.7	9687.9	0.0334134
K06393	stage III sporulation protein AD	14618.7	14999.3	13196.1	15123.1	13455.9	14292.9	8614.78	9925.09	12649.7	9687.9	0.0334134
K00937	polyphosphate kinase [EC:2.7.4.1]	37445.7	38422.8	38061.9	38286.8	39058.2	42599.2	44329.3	39476	43615.1	38742.8	0.0334963
K02171	BlaI family transcriptional regulator, penicillinase repressor	6930.32	6622.18	6131.84	7537	5721.24	6958.68	4412.22	4412.82	4935.16	3865	0.0339173
K09013	Fe-S cluster assembly ATP-binding protein	52819	51636.1	53173.5	52440	53232.5	53785.2	55326.8	53629.4	53565.8	53137.4	0.0340879
K16789	thiamine transporter	13617.6	13718.4	10688.8	13185.3	12277	12901.5	9461.38	10334.2	9696.41	10470.7	0.0341135
K04769	AbrB family transcriptional regulator, stage V sporulation protein T	14424.2	14921.3	13117.1	15199.1	13163.4	14241.4	8594.78	9915.59	12538.7	9703.9	0.0345147
K03660	N-glycosylase/DNA lyase [EC:3.2.2.- 4.2.99.18]	14013.2	14666.5	13036.1	14505.5	13772.2	13675	7888.87	9636.83	12656.8	9782.5	0.0345588
K02904	large subunit ribosomal protein L29	54495.1	53472.4	54253.3	53811.6	54332.1	55309	55699.2	54697.1	54474.4	54336.3	0.0346209
K02080	galactosamine-6-phosphate isomerase [EC:5.3.1.-]	222	297	233	301	174	168	94	236	137	169	0.0352647
K10670	glycine/sarcosine/betaine reductase complex component A [EC:1.21.4.2 1.21.4.3 1.21.4.4]	4621.53	5414.31	7630.1	7532.75	4717.81	5403.55	2531.1	4371.8	3516.47	3483.97	0.0353897
K07560	D-aminoacyl-tRNA deacylase [EC:3.1.1.96]	54179.1	53379.9	54088.3	53709.1	54148.1	55200.2	55054.2	54453.6	54283.9	54037.3	0.0356345
K05837	rod shape determining protein RodA	53466.5	52665.2	53579.2	52782.2	52712.4	54590.7	55136.8	53560.1	53259.7	53905.5	0.0357553
K06385	stage II sporulation protein P	14670.5	15042.5	13295.2	15139.1	13521.5	14311.4	8695.26	9984.86	12915.1	9773.05	0.0358862
K01887	arginyl-tRNA synthetase [EC:6.1.1.19]	54593.6	53730.4	54391.8	54049.1	54469.1	55445.5	55779.2	54895.6	54539.9	54484.8	0.0359921
K13927	holo-ACP synthase / triphosphoribosyl-dephospho-CoA synthase [EC:2.7.7.61 2.4.2.52]	3974	4465	3142	4357	5602	5191.17	10706	8807	7562	5239	0.0361388
K09988	D-lyxose ketol-isomerase [EC:5.3.1.15]	538.08	694	943.21	1044.42	585.91	738.25	269.84	387.33	463.25	306.92	0.0363065
K04085	tRNA 2-thiouridine synthesizing protein A [EC:2.8.1.-]	254.17	244.5	227.96	451	320	152.5	135	263	199.83	113.33	0.0363362
K02907	large subunit ribosomal protein L30	52793	51419.9	52374.2	52195.5	53054.4	54515.2	54008.6	53634.6	52636.4	52800.3	0.0363714
K03110	fused signal recognition particle receptor	54590.1	53733.4	54385.3	54041.6	54467.1	55448	55782.2	54881.1	54541.4	54480.3	0.0363778
K01756	adenylosuccinate lyase [EC:4.3.2.2]	54703.6	53750.9	54473.8	54099.1	54491.6	55467	55774.7	54923.6	54615.9	54530.3	0.0364418
K01870	isoleucyl-tRNA synthetase [EC:6.1.1.5]	54589.8	53736.4	54389.8	54042.8	54467.4	55449.9	55782.2	54880.6	54542.9	54480.4	0.0365345
K01889	phenylalanyl-tRNA synthetase alpha chain [EC:6.1.1.20]	54594.1	53735.4	54388.3	54043.6	54471.1	55449	55782.2	54887.1	54541.4	54481.3	0.0365761
K03106	signal recognition particle subunit SRP54 [EC:3.6.5.4]	54594.1	53735.6	54388.3	54041.6	54469.3	55450	55783.2	54881.1	54541.4	54483.3	0.0366016
K07301	cation:H+ antiporter	27939.3	27516.6	32934.6	28222.6	29142.8	27000.3	22479.7	19919.9	28282.5	24775.3	0.0368287
K03589	cell division protein FtsQ	45458.1	44891.2	46191.1	43489.8	40805.1	44411.6	50668.1	48160	46932.1	48006.5	0.0371416
K01990	ABC-2 type transport system ATP-binding protein	287129	283033	283880	280405	280947	281416	246225	263596	272338	263839	0.0375503
K02902	large subunit ribosomal protein L28	53566.5	52967.4	53691.7	53235.6	53006.8	54825.7	55343.2	54285.5	53338.1	53888.3	0.0376276
K04565	superoxide dismutase, Cu-Zn family [EC:1.15.1.1]	1047.33	1838.75	1916.38	1733.5	1098.08	1082.34	804.76	1182.66	846.16	921.66	0.0376454
K17716	UDP-glucose 4-epimerase [EC:5.1.3.2]	2407.08	2908.53	2546.85	2453.28	1870.93	1524.28	2193.43	1750.55	2114.06	1984.67	0.0376895
K01258	tripeptide aminopeptidase [EC:3.4.11.4]	50175.5	49195.9	51437.2	47345.4	46622.5	49388.6	58667.9	53862.8	52400.6	53154.2	0.0376963
K02477	two-component system, LytTR family, response regulator	36168.1	37274.3	42398.6	38468.7	42398	49778.6	47164	42492.4	49729	39245.5	0.0378555
K17898	D-ornithine 4,5-aminomutase subunit beta [EC:5.4.3.5]	310	701.18	721.75	607.25	492.83	268.5	149.2	591	198.25	282.25	0.0378975
K17899	D-ornithine 4,5-aminomutase subunit alpha [EC:5.4.3.5]	310	701.18	721.75	607.25	492.83	268.5	149.2	591	198.25	282.25	0.0378975
K09709	3-methylfumaryl-CoA hydratase [EC:4.2.1.153]	2	3	3	3	0.017	2	0.017	0.017	0.017	0.017	0.0379202
K18897	sarcosine/dimethylglycine N-methyltransferase [EC:2.1.1.157]	2	3	3	3	0.017	2	0.017	0.017	0.017	0.017	0.0379202
K13643	Rrf2 family transcriptional regulator, iron-sulfur cluster assembly transcription factor	337.67	313.5	312.46	548	384	240	217.5	346.5	249.83	164.83	0.0383422
K05792	tellurite resistance protein TerA	2.67	1.68	4	1	2.58	0.017	0.2	0.017	2.33	1	0.0383598
K05364	penicillin-binding protein A	9423.96	8908.63	8209.9	9118.43	7977.3	9059.34	6065.58	6621.59	7481.16	6026.4	0.0387546
K07718	two-component system, sensor histidine kinase YesM [EC:2.7.13.3]	27760.9	30815.4	30201.6	30986.9	23975.6	26226.2	20051.8	21355.4	28549	20973.4	0.038763
K18009	meso-butanediol dehydrogenase / (S,S)-butanediol dehydrogenase / diacetyl reductase [EC:1.1.1.- 1.1.1.76 1.1.1.304]	17	10	9.29	5	9	3.17	5	5	4	4	0.0388288
K10022	arginine/ornithine transport system substrate-binding protein	2	3	4	3	0.017	1	1	0.017	0.017	0.017	0.0388741
K10023	arginine/ornithine transport system permease protein	2	3	4	3	0.017	1	1	0.017	0.017	0.017	0.0388741
K03839	flavodoxin I	17351.4	19745.7	20435	19689.2	17040.7	21359.4	21653.4	19901.8	20298.8	21231.9	0.0392088
K08965	2,3-diketo-5-methylthiopentyl-1-phosphate enolase [EC:5.3.2.5]	487.25	633	901.75	967.25	565.25	699.75	235.5	370.5	427.75	281.75	0.0396596
K01676	fumarate hydratase, class I [EC:4.2.1.2]	14614.4	16116.8	15905.5	16259.8	13858.2	18712.4	18422.5	16917.5	15359.4	16880.4	0.0397195
K01868	threonyl-tRNA synthetase [EC:6.1.1.3]	54766.6	53843.4	54505.3	54154.1	54548.1	55506	55805.2	54931.1	54668.9	54564.3	0.0400915
K03833	selenocysteine-specific elongation factor	3936.79	4087.73	3784.71	5175	6491.18	4646.15	2348.6	2718.7	3121.96	2557.36	0.0405001
K18691	membrane-bound lytic murein transglycosylase F [EC:4.2.2.-]	14291.9	15932.3	15719.7	15894.6	13620.6	18464.6	18221.8	16711	15011.2	16736.2	0.0405841
K13051	L-asparaginase / beta-aspartyl-peptidase [EC:3.5.1.1 3.4.19.5]	218.5	292	224.96	295	165	168.5	88	204	145	195.5	0.0406163
K03470	ribonuclease HII [EC:3.1.26.4]	54634.1	53692.4	54442.3	54024.6	54452.1	55400	55764.2	54847.1	54570.4	54453.3	0.0406182
K02563	UDP-N-acetylglucosamine--N-acetylmuramyl-(pentapeptide) pyrophosphoryl-undecaprenol N-acetylglucosamine transferase [EC:2.4.1.227]	54538.6	53575.4	54436.8	54029.1	54340.1	55417.5	55733.2	54770.6	54610.9	54323.8	0.0409311
K11811	arsenical resistance protein ArsH	4	3	3	3	0.017	1	0.017	0.017	2	0.017	0.040954
K03430	2-aminoethylphosphonate-pyruvate transaminase [EC:2.6.1.37]	6368.6	7934.63	6119.29	8496.55	8834.88	10632.6	12224.5	10512.7	8904.1	7567.45	0.041036
K01867	tryptophanyl-tRNA synthetase [EC:6.1.1.2]	54718.6	53760.4	54477.1	54111.1	54504.1	55481.5	55788.2	54910.6	54610.9	54515.8	0.0413407
K01284	peptidyl-dipeptidase Dcp [EC:3.4.15.5]	37153.9	38497.2	43911.5	39578.2	38000.7	45989.2	44192.7	39445	44470.7	42769.2	0.041345
K06334	spore coat protein JC	15282.4	15679.1	14646.6	17764.2	14829	16332.4	8967.91	10792.1	13097.6	9823.65	0.0414003
K02895	large subunit ribosomal protein L24	54707.1	53738.4	54459.3	54097.6	54486.1	55470	55761.2	54884.1	54598.4	54499.3	0.0414435
K02083	allantoate deiminase [EC:3.5.3.9]	500.95	658.98	917.74	990.75	583.83	705.25	255.1	418.2	453.25	321.25	0.041581
K02647	carbohydrate diacid regulator	18220.3	18932	18136	20098.5	16550.4	17687.7	13524.8	13161.4	18032.2	12967.8	0.0417876
K06387	stage II sporulation protein R	13943.7	14282.8	12696.6	14881.1	13019.9	14018.4	8332.28	9669.09	12309.7	9280.4	0.0419218
K06147	ATP-binding cassette, subfamily B, bacterial	266514	262423	266377	265223	250371	261690	219223	233405	252650	236231	0.0419671
K10024	arginine/ornithine transport system permease protein	2	3	4.29	3	0.017	1	1	0.017	0.017	0.017	0.0420056
K01873	valyl-tRNA synthetase [EC:6.1.1.9]	54712.1	53758.4	54469.3	54102.6	54497.1	55474	55786.2	54892.1	54609.4	54504.3	0.042112
K01883	cysteinyl-tRNA synthetase [EC:6.1.1.16]	54712.1	53758.4	54469.3	54102.6	54497.1	55474	55786.2	54892.1	54609.4	54504.3	0.042112
K02863	large subunit ribosomal protein L1	54712.1	53758.4	54469.3	54102.6	54497.1	55474	55786.2	54892.1	54609.4	54504.3	0.042112
K06942	ribosome-binding ATPase	54712.1	53758.4	54469.3	54102.6	54497.1	55474	55786.2	54892.1	54609.4	54504.3	0.042112
K02528	16S rRNA (adenine1518-N6/adenine1519-N6)-dimethyltransferase [EC:2.1.1.182]	54712.1	53764.4	54469.3	54105.6	54497.1	55474	55798.2	54892.1	54612.4	54507.3	0.0421261
K01875	seryl-tRNA synthetase [EC:6.1.1.11]	54712.1	53758.6	54469.3	54102.6	54497.7	55474	55786.4	54892.1	54609.4	54504.3	0.0421503
K01890	phenylalanyl-tRNA synthetase beta chain [EC:6.1.1.20]	54710.3	53757.4	54469.3	54102.3	54496.4	55473.4	55785.2	54890.1	54609.4	54502.9	0.042151
K02864	large subunit ribosomal protein L10	54713.1	53757.4	54472.3	54101.6	54495.1	55472	55786.2	54892.1	54609.4	54504.3	0.0421773
K02931	large subunit ribosomal protein L5	54713.1	53757.4	54472.3	54101.6	54495.1	55472	55786.2	54892.1	54609.4	54504.3	0.0421773
K02961	small subunit ribosomal protein S17	54713.1	53757.4	54472.3	54101.6	54495.1	55472	55786.2	54892.1	54609.4	54504.3	0.0421773
K02996	small subunit ribosomal protein S9	54713.1	53757.4	54472.3	54101.6	54495.1	55472	55786.2	54892.1	54609.4	54504.3	0.0421773
K03687	molecular chaperone GrpE	54713.1	53758.4	54472.3	54102.6	54497.1	55474	55786.2	54893.1	54609.4	54504.8	0.0422183
K09903	uridylate kinase [EC:2.7.4.22]	54713.6	53760.4	54473.8	54104.1	54498.1	55475.5	55787.2	54893.6	54610.9	54505.8	0.0422258
K01869	leucyl-tRNA synthetase [EC:6.1.1.4]	54712.1	53758.7	54472.3	54102.6	54497.1	55474	55786.2	54891.6	54609.4	54504.3	0.042293
K02867	large subunit ribosomal protein L11	54713.1	53758.4	54472.3	54102.6	54497.1	55474	55786.2	54892.1	54609.4	54504.3	0.0423237
K02871	large subunit ribosomal protein L13	54713.1	53758.4	54472.3	54102.6	54497.1	55474	55786.2	54892.1	54609.4	54504.3	0.0423237
K02874	large subunit ribosomal protein L14	54713.1	53758.4	54472.3	54102.6	54497.1	55474	55786.2	54892.1	54609.4	54504.3	0.0423237
K02876	large subunit ribosomal protein L15	54713.1	53758.4	54472.3	54102.6	54497.1	55474	55786.2	54892.1	54609.4	54504.3	0.0423237
K02881	large subunit ribosomal protein L18	54713.1	53758.4	54472.3	54102.6	54497.1	55474	55786.2	54892.1	54609.4	54504.3	0.0423237
K02886	large subunit ribosomal protein L2	54713.1	53758.4	54472.3	54102.6	54497.1	55474	55786.2	54892.1	54609.4	54504.3	0.0423237
K02890	large subunit ribosomal protein L22	54713.1	53758.4	54472.3	54102.6	54497.1	55474	55786.2	54892.1	54609.4	54504.3	0.0423237
K02892	large subunit ribosomal protein L23	54713.1	53758.4	54472.3	54102.6	54497.1	55474	55786.2	54892.1	54609.4	54504.3	0.0423237
K02906	large subunit ribosomal protein L3	54713.1	53758.4	54472.3	54102.6	54497.1	55474	55786.2	54892.1	54609.4	54504.3	0.0423237
K02933	large subunit ribosomal protein L6	54713.1	53758.4	54472.3	54102.6	54497.1	55474	55786.2	54892.1	54609.4	54504.3	0.0423237
K02946	small subunit ribosomal protein S10	54713.1	53758.4	54472.3	54102.6	54497.1	55474	55786.2	54892.1	54609.4	54504.3	0.0423237
K02948	small subunit ribosomal protein S11	54713.1	53758.4	54472.3	54102.6	54497.1	55474	55786.2	54892.1	54609.4	54504.3	0.0423237
K02950	small subunit ribosomal protein S12	54713.1	53758.4	54472.3	54102.6	54497.1	55474	55786.2	54892.1	54609.4	54504.3	0.0423237
K02952	small subunit ribosomal protein S13	54713.1	53758.4	54472.3	54102.6	54497.1	55474	55786.2	54892.1	54609.4	54504.3	0.0423237
K02956	small subunit ribosomal protein S15	54713.1	53758.4	54472.3	54102.6	54497.1	55474	55786.2	54892.1	54609.4	54504.3	0.0423237
K02967	small subunit ribosomal protein S2	54713.1	53758.4	54472.3	54102.6	54497.1	55474	55786.2	54892.1	54609.4	54504.3	0.0423237
K02982	small subunit ribosomal protein S3	54713.1	53758.4	54472.3	54102.6	54497.1	55474	55786.2	54892.1	54609.4	54504.3	0.0423237
K02988	small subunit ribosomal protein S5	54713.1	53758.4	54472.3	54102.6	54497.1	55474	55786.2	54892.1	54609.4	54504.3	0.0423237
K02992	small subunit ribosomal protein S7	54713.1	53758.4	54472.3	54102.6	54497.1	55474	55786.2	54892.1	54609.4	54504.3	0.0423237
K02994	small subunit ribosomal protein S8	54713.1	53758.4	54472.3	54102.6	54497.1	55474	55786.2	54892.1	54609.4	54504.3	0.0423237
K01892	histidyl-tRNA synthetase [EC:6.1.1.21]	54713.6	53760.4	54476.8	54104.1	54498.1	55475.5	55787.2	54893.6	54610.9	54505.8	0.0423758
K18331	NADP-reducing hydrogenase subunit HndC [EC:1.12.1.3]	13083	13950.7	13057.2	14198.5	12266.1	13247.7	8583.5	9758.88	12363.6	10313.3	0.042469
K01000	phospho-N-acetylmuramoyl-pentapeptide-transferase [EC:2.7.8.13]	54549.6	53602.9	54473.3	54051.6	54343.6	55436	55744.7	54780.6	54622.4	54334.8	0.0424832
K13668	phosphatidyl-myo-inositol dimannoside synthase [EC:2.4.1.346]	218	297	221.5	300.5	165.5	165	95	207.5	158	185.5	0.0425463
K02837	peptide chain release factor 3	49047.4	48996.8	50373.8	48178.6	46035.2	49524.6	53016.4	51696.8	49364.5	50948.3	0.0426894
K12340	outer membrane protein	36506.8	38334.6	42403.2	39856.3	37098.8	45147.8	44042.3	38821.5	42963.7	41566.8	0.0427576
K05592	ATP-dependent RNA helicase DeaD [EC:3.6.4.13]	52431.1	51465.4	49951.1	50280.2	48727.8	51556.5	63069.7	53690.6	57224	55423.4	0.0427583
K00652	8-amino-7-oxononanoate synthase [EC:2.3.1.47]	30870.2	32556.3	36090.4	34545.8	32929.2	40167.2	39238.5	34363	35471.7	35487.2	0.0428342
K06183	16S rRNA pseudouridine516 synthase [EC:5.4.99.19]	21495.4	22084.9	20780.9	21870.3	17972.3	18448.5	16893	20369.9	16717.6	19397.7	0.0431539
K00858	NAD+ kinase [EC:2.7.1.23]	54712.6	53763.4	54461.8	54107.1	54498.1	55475.5	55785.2	54861.6	54613.9	54506.3	0.0432194
K00060	threonine 3-dehydrogenase [EC:1.1.1.103]	826.82	796.99	1099.48	1237.82	825.71	1060.18	320.17	458.6	596.05	404.05	0.0433384
K07447	putative holliday junction resolvase [EC:3.1.-.-]	53462.6	53040.9	53684.3	53247.6	52973.6	54707	55386.7	54276.6	53235.4	53950.3	0.0433561
K03889	ubiquinol-cytochrome c reductase cytochrome c subunit	3	3	3.5	2.5	0.5	1	1	0.5	1	1.5	0.0434343
K03890	ubiquinol-cytochrome c reductase iron-sulfur subunit	3	3	3.5	2.5	0.5	1	1	0.5	1	1.5	0.0434343
K12583	phosphatidylinositol alpha 1,6-mannosyltransferase [EC:2.4.1.-]	3	3	3.5	2.5	0.5	1	1	0.5	1	1.5	0.0434343
K16650	galactofuranosylgalactofuranosylrhamnosyl-N-acetylglucosaminyl-diphospho-decaprenol beta-1,5/1,6-galactofuranosyltransferase [EC:2.4.1.288]	3	3	3.5	2.5	0.5	1	1	0.5	1	1.5	0.0434343
K03670	periplasmic glucans biosynthesis protein	3	6	7.96	6	0.017	2	0.017	1	0.017	0.017	0.0435038
K11105	cell volume regulation protein A	12760.8	15233.3	14825.1	15937.6	14093.5	18062	17845.9	16857.1	14610.9	15699	0.0435069
K02122	V/A-type H+/Na+-transporting ATPase subunit F	16488.2	16356	14715.3	17480.3	15975.2	16357.1	10815.9	10596.4	14940	10442.7	0.0436036
K02965	small subunit ribosomal protein S19	54713.1	53758.4	54462.3	54100.6	54497.1	55474	55784.2	54859.1	54609.4	54504.3	0.0436567
K03928	carboxylesterase [EC:3.1.1.1]	4884.47	5099.85	3435.8	5385.5	5860.5	5547.97	12656.6	8780.5	8945.23	6394.9	0.0436755
K00075	UDP-N-acetylmuramate dehydrogenase [EC:1.3.1.98]	55533.5	54488.7	55575.7	54561.7	54316.9	55983.7	56557.3	55367.6	55606.2	55273	0.0438265
K06903	uncharacterized protein	796.84	863.5	682.29	711	468	622	374	535	543.66	467.5	0.043891
K06934	uncharacterized protein	3241.75	4146	3652.42	3092.75	2745.25	2273.75	2644.5	2428	3158.25	2836.75	0.0440325
K10441	ribose transport system ATP-binding protein [EC:7.5.2.7]	19588.4	19709.5	19996.8	21668.8	16563.6	20376.4	10712.1	15313	15164.3	13259.1	0.0441792
K13653	AraC family transcriptional regulator	17820	18477.5	14715.6	15686.1	14578.9	16268.8	9472.06	12546.2	14053	12207.1	0.0442238
K09761	16S rRNA (uracil1498-N3)-methyltransferase [EC:2.1.1.193]	49926.8	49567.9	48525.8	50252.8	50958.4	52880.4	53781.2	50464.3	51143.4	50579.7	0.0442301
K13933	malonate decarboxylase gamma subunit [EC:4.1.1.87]	9.5	5.5	8	4	6	3	5	5	4	2	0.044412
K01866	tyrosyl-tRNA synthetase [EC:6.1.1.1]	54835.6	54015.4	54552.8	54326.1	54702.1	55608.5	55818.2	55489.6	54612.9	54604.8	0.0444175
K03702	excinuclease ABC subunit B	54724.8	53787.4	54485	54162.6	54506.4	55505.4	55809.2	54894.8	54623.8	54515.3	0.0448401
K03119	taurine dioxygenase [EC:1.14.11.17]	6	8	9.96	6	0.017	5	0.017	1	0.017	0.017	0.0449087
K06201	copper homeostasis protein	29966.4	31127.9	34138.9	32452.6	30380.2	33584.9	35246.4	33028.2	33413.9	33576.6	0.0450096
K02058	simple sugar transport system substrate-binding protein	5973.08	5549	5722.09	5256.75	3936.42	4106.59	4184.17	4117.33	4899.08	4087.58	0.0450533
K09696	sodium transport system permease protein	555.58	1238.68	1395.5	1409.67	1006.24	916.25	453.04	919.83	503.5	482.17	0.045406
K01087	trehalose 6-phosphate phosphatase [EC:3.1.3.12]	171.5	39.5	125.17	81.5	147.5	57	13	25.5	96	32.5	0.045416
K01881	prolyl-tRNA synthetase [EC:6.1.1.15]	54795.1	53849.1	54566.8	54193	54560.7	55561.5	55871.9	54989.1	54671.4	54561	0.0459486
K18349	two-component system, OmpR family, response regulator VanR	5237.02	5409.45	5381.74	5685.65	5008.06	5480.18	2657.07	3934.42	4477.21	3037.82	0.0461819
K02493	release factor glutamine methyltransferase [EC:2.1.1.297]	54048.6	53343.4	53866.8	53748.1	53960.1	55122.7	55449.2	54612.6	53915.9	54036.8	0.0461859
K03093	RNA polymerase sigma factor	952.55	1510.3	1006.4	1066.6	1171.8	1199.25	379.4	845.6	644	611.4	0.0466019
K01209	alpha-L-arabinofuranosidase [EC:3.2.1.55]	12873.5	15698.8	15401	16711.8	14272.8	18481.8	18931.8	17620.5	14678.3	16960.2	0.046724
K06411	dipicolinate synthase subunit B	10512.5	9801.56	7623.4	9696.35	9038.38	9830.64	5129.53	6291.59	7659.41	6252.15	0.0467333
K00566	tRNA-uridine 2-sulfurtransferase [EC:2.8.1.13]	70928.4	74067.2	72729	75219.9	73421.4	82961.6	83357.4	79410.5	72749.9	76103.1	0.0470538
K00257	acyl-ACP dehydrogenase [EC:1.3.99.-]	14455.1	17205.3	17842.8	18038.6	15718.6	19338.6	20619.8	17920	17245.7	18702.4	0.0472705
K03284	magnesium transporter	56730.8	58186.7	59144.1	58526.5	58872.8	62829.3	61828.3	59383.4	60418.2	58338.8	0.047357
K03547	DNA repair protein SbcD/Mre11	28269.1	32805.7	27200	31490.7	29839.8	32195.2	40259	36497.4	30964	33455.7	0.0476864
K03768	peptidyl-prolyl cis-trans isomerase B (cyclophilin B) [EC:5.2.1.8]	57788.5	56525.2	57244.2	56837.8	50878.5	51417.1	46498.7	53520.5	48472.6	55293.2	0.0478911
K03685	ribonuclease III [EC:3.1.26.3]	54882.1	53943.4	54499.3	54171.6	54647.1	55530	55838.2	54970.1	54609.4	54684.3	0.0481069
K02600	transcription termination/antitermination protein NusA	54885.1	53943.4	54499.3	54173.6	54651.1	55531	55838.2	54976.1	54609.4	54685.3	0.0481585
K03733	integrase/recombinase XerC	37921.8	36048.6	38182.2	37012.1	38117.3	39796.3	45232.6	38671.5	38687.6	42323.1	0.0482993
K07445	putative DNA methylase	133	217.5	196	330	281.5	138.5	112	157.5	180.5	97.33	0.0483248
K09759	nondiscriminating aspartyl-tRNA synthetase [EC:6.1.1.23]	2474	3223.5	3750.25	3824.25	2531.25	2740	2455.5	2343.5	2224.25	2075.75	0.0486747
K10672	glycine reductase complex component B subunit gamma [EC:1.21.4.2]	868.98	1019.68	1552.7	1473.05	911.93	1034.2	447.95	834.7	802.42	625.42	0.04892
