# Supplementary material for: Effects of fulvic acid on growth performance, serum index, gut microbiota, and metabolites of Xianju yellow chicken
Source: Front Nutr. 2022 Aug 5;9:963271. doi: 10.3389/fnut.2022.963271 (PMC9389313; doi:10.3389/fnut.2022.963271)
Supplement: Supplementary file 6 [file Table_4.XLSX]

## Sheet: exp_diff_detail_20220212_005950
Supplementary Table 4 Differential metabolites in ceca digesta in FA-H grouop compared to control
No.	Metabolite	mode	M/Z	Formula	VIP_pred_OPLS-DA	VIP_PLS-DA	FC(FA/control)	P_value
1	Asparaginyl-Isoleucine	neg	244.13	C10H19N3O4	2.46128	2.10905	0.916609	0.04537
2	Gamma-Glu-Leu	neg	259.13	C11H20N2O5	2.67519	2.39773	0.918699	0.00899
3	11beta-Hydroxytestosterone	neg	303.196	C19H28O3	2.44621	2.33003	0.936152	0.01292
4	Taurochenodeoxycholate-7-sulfate	neg	288.619	C26H45NO9S2	4.31399	4.46019	0.667476	0.004103
5	7-Sulfocholic acid	neg	487.236	C24H40O8S	2.09709	2.05963	1.06025	0.04179
6	LysoPE(20:4(5Z,8Z,11Z,14Z)/0:0)	pos	502.291	C25H44NO7P	2.93259	2.64221	0.925841	0.007424
7	LysoPC(22:6(4Z,7Z,10Z,13Z,16Z,19Z))	pos	568.338	C30H50NO7P	2.65099	2.45196	0.92602	0.04501
8	Biliverdin	pos	583.253	C33H34N4O6	2.53476	2.41959	0.93006	0.02229
9	Flurandrenolide	pos	481.198	C24H33FO6	2.46889	2.54433	0.896563	0.04605
10	Phosphocholine	pos	184.073	C5H14NO4P	3.27284	2.82078	0.87972	0.02522
11	LysoPC(20:4(8Z,11Z,14Z,17Z))	pos	566.32	C28H50NO7P	3.60123	3.1728	0.88873	0.01265
12	LPC(18:2)	pos	564.304	C26H50NO7P	3.24368	2.98899	0.877298	0.03892
13	Ganoderenic acid C	pos	549.341	C30H44O7	2.50454	2.43885	0.92906	0.004842
14	Neocasomorphin	pos	758.41	C35H52N6O10	2.30426	2.28338	0.935166	0.03224
