# Supplementary material for: Effects of fulvic acid on growth performance, serum index, gut microbiota, and metabolites of Xianju yellow chicken
Source: Front Nutr. 2022 Aug 5;9:963271. doi: 10.3389/fnut.2022.963271 (PMC9389313; doi:10.3389/fnut.2022.963271)
Supplement: Supplementary file 7 [file Table_5.XLSX]

## Sheet: Sheet1
Supplementary Table 5 The table of RDA envfit function
	RDA1	RDA2	r2	p_values
11beta-Hydroxytestosterone	-0.3463	-0.9381	0.3961	0.155
Taurochenodeoxycholate-7-sulfate	0.4159	-0.9094	0.524	0.068
Asparaginyl-Valine	0.4287	-0.9034	0.1063	0.665
Flazine	0.0576	-0.9983	0.4397	0.125
Biliverdin	0.6321	-0.7749	0.1679	0.508
Flurandrenolide	-0.3683	-0.9297	0.2387	0.371
LPC(18:2)	0.4571	-0.8894	0.4074	0.168
Ganoderenic acid C	-0.3861	-0.9224	0.0598	0.792
